# Supplementary material for: Rapid and definitive treatment of phenylketonuria in variant-humanized mice with corrective editing
Source: Nat Commun. 2023 Jun 10;14:3451. doi: 10.1038/s41467-023-39246-2 (PMC10257655; doi:10.1038/s41467-023-39246-2)
Supplement: Supplementary file 4 — Source Data [file 41467_2023_39246_MOESM4_ESM.xlsx]

## Sheet: Figure 1c
Figure 1c	% editing
		ABE8.8/PCSK9	ABE8.8/control	ABE8.8/PAH1	ABE8.8/PAH2	ABE8.13/control	ABE8.13/PAH1	ABE8.13/PAH2	ABE8.17/control	ABE8.17/PAH1	ABE8.17/PAH2	ABE8.20/control	ABE8.20/PAH1	ABE8.20/PAH2	ABE8e/control	ABE8e/PAH1	ABE8e/PAH2	CP1041-ABE8e/control	CP1041-ABE8e/PAH1	CP1041-ABE8e/PAH2	CP1028-ABE8e/control	CP1028-ABE8e/PAH1	CP1028-ABE8e/PAH2
sample 1	correction only	60.0742	0.923956	54.5384	52.3402	1.11529	35.2212	47.1962	1.07193	44.8955	40.9581	1.10893	21.3004	42.2325	1.19889	4.69881	23.268	1.20701	20.1229	22.6168	1.51861	12.6286	20.4562
	correction + bystander edit	0	0.190391	8.13154	2.09867	0.283443	20.3065	5.38121	0.170887	8.73168	3.69012	0.248354	34.084	9.70293	0.282757	48.5485	26.9429	0.47066	15.0298	11.022	0.312125	28.0517	17.6988
sample 2	correction only		1.12764	53.8978	53.6756	1.33264	35.6787	45.4882	1.15934	44.9083	40.0418	1.03069	21.0122	41.1877	1.37971	4.59728	21.9656	1.08964	18.1017	21.6078	1.27739	13.9414	19.1526
	correction + bystander edit		0.241637	7.91117	1.60579	0.215317	19.3232	4.86383	0.269984	8.96052	3.97908	0.231616	33.5696	10.0869	0.337741	49.6002	25.1925	0.309686	15.713	8.97182	0.269794	27.5011	16.832

## Sheet: Figure 1d
Figure 1d	% editing
PAH1
		19.53125 fg/cell	39.0625 fg/cell	78.125 fg/cell	156.25 fg/cell	312.5 fg/cell	625 fg/cell	1250 fg/cell	2500 fg/cell
sample 1	on-target editing	9.59109	30.7063	60.1253	86.5441	95.37	99.1527	99.5969	99.4157
	bystander editing	0.0198985	0.148699	0.513334	1.20841	2.6571	4.21107	5.88472	6.71287
sample 2	on-target editing	10.0773	30.4722	59.5075	86.7791	95.4171	98.8543	99.3035	99.6012
	bystander editing	0.0931359	0.20962	0.336099	1.75159	2.40058	3.78857	4.97512	5.74807
sample 3	on-target editing	9.8636	29.845	55.9519	84.3772	97.7374	98.7479	99.3421	99.706
	bystander editing	0.109672	0.185317	0.440817	1.32904	3.30892	3.29821	5.7383	6.80582
PAH2
		19.53125 fg/cell	39.0625 fg/cell	78.125 fg/cell	156.25 fg/cell	312.5 fg/cell	625 fg/cell	1250 fg/cell	2500 fg/cell
sample 1	on-target editing	6.89749	27.8158	58.9794	85.4464	94.9345	98.6589	99.3735	99.6438
	bystander editing	0.068157	0.218319	0.373169	0.712678	0.814852	1.10443	1.01345	1.06849
sample 2	on-target editing	4.65143	24.8528	57.9246	85.8659	97.0744	99.0617	99.4705	99.6522
	bystander editing	0.0115996	0.123457	0.240998	0.863154	0.993199	1.11707	1.33388	1.27129
sample 3	on-target editing	5.16297	25.7896	61.9363	87.8763	96.2702	99.1006	99.7123	99.7646
	bystander editing	0.115374	0.210565	0.496963	0.700117	1.09753	0.869737	1.1377	1.52312

## Sheet: Figure 1e
Figure 1e	normalized expression
	HuH-7 no treatment	HuH-7 P281L no treatment	HuH-7 control plasmids	HuH-7 P281L control plasmids	HuH-7 P281L PAH1 plasmids	HuH-7 P281L PAH2 plasmids	HuH-7 P281L PAH1 LNPs	HuH-7 P281L PAH2 LNPs
sample 1	1.05434	0.156727	0.879096	0.230044	0.390103	0.397326	0.751468	0.918544
sample 2	0.960606	0.179575	0.745983	0.223247	0.349476	0.441893	0.775645	0.878901
sample 3	0.985057	0.177943	0.911378	0.220043	0.343741	0.424276	0.854893	0.800994

## Sheet: Figure 1f
Figure 1f	% net A>G editing
PAH2 plasmid-treated
	PAH	OT1	OT2	OT3	OT4	OT5	OT6	OT7	OT8	OT9	OT11	OT12	OT13	OT14	OT15	OT16	OT17	OT18	OT20	OT21	OT22	OT23	OT24	OT25	OT26	OT28	OT29	OT30	OT31	OT32	OT33	OT34	OT37	OT40	OT41	OT42	OT43	OT44	OT45	OT46	OT47
sample 1	54.4388	0.180001	0.00090559	-0.0282678	0.00397653	-0.0179179	0.00203625	-0.0176553	0.0150135	-0.0063303	-0.0011888	0.0053261	0.0110106	0.0687092	0.0547447	-0.0287307	-0.0135774	0.0455385	8.15479	-0.008271	0.0194624	0.0748903	0.00249238	-0.0164825	-0.0617353	0.018002	-0.0061234	0.00167943	-0.0194638	-0.0065779	-0.0016969	-0.00778	0.00463767	0.0108049	-0.0012232	-0.0180886	0.00809579	-0.0462835	-0.0152038	-0.0046127	-0.0019372
sample 2	55.2813	0.278647	-7.27e-05	-0.0208229	0.00286685	-0.0029701	-0.0038021	0.0542148	0.0122288	0.00423774	0.00079412	0.04187	-0.0054443	0.0245922	-0.022469	-0.028363	-0.0039623	0.0367393	8.74216	-0.0002959	0.0664995	0.0684841	0.00916417	0.023445	-0.0111577	-0.0015134	0.00900341	0.0337959	-0.0060702	0.00178939	-0.0175834	-0.0015486	0.00828334	-0.0187657	-0.0055192	0.0189484	0.00513999	-0.0187384	-0.0217159	-0.0096737	-0.0144265
PAH1 plasmid-treated
	PAH	OT1	OT2	OT3	OT4	OT6	OT7	OT8	OT9	OT10	OT11	OT12	OT13	OT14	OT15	OT17	OT18	OT19	OT20	OT21	OT22	OT23	OT24	OT25	OT27	OT28	OT29	OT30	OT31	OT32	OT33	OT34	OT35	OT36	OT37	OT38	OT39	OT40	OT42	OT43	OT44	OT45	OT46	OT47
sample 1	62.6699	-0.0117098	-0.0144081	0.000459093	-0.0005208	0.0359725	0.10597	-0.00832631	0.00381408	0.00770002	0.0322745	-0.000696033	-0.00248556	0.0164689	0.0314262	0.00210971	0.0413081	-0.0253109	0.00159819	-0.0026119	0.0017358	-0.0185228	0.0352796	-0.0205986	0.0105472	-0.00454678	-0.000409096	0.00843926	0.00654689	0.0374687	0.00899642	0.00626764	0.00381108	0.00360723	-0.0113422	-0.00128082	-0.0165264	-0.00755808	-0.00423781	0.0216342	0.000965745	-0.0216824	-0.0237378	0.00520633
sample 2	61.8089	-0.00432241	0.0114869	-0.0102031	-0.0173163	-0.000237968	0.107318	0.00586719	-0.0134609	0.0181246	0.00213447	-0.00720692	0.000212565	-0.0367449	0.0180431	-0.0191126	0.0262834	-0.0253109	0.0167901	-0.00869475	-0.0296671	-0.0239264	-0.0379706	-0.0343153	-0.00776291	-0.0148106	-0.00446443	0.00102978	-0.00853478	0.0184735	0.0169407	0.00871649	0.00186088	0.015657	0.0148858	0.0105526	0.0155842	-0.00239333	0.00112003	0.000185806	-0.0174242	-0.0139563	-0.0193647	-0.00384772
PAH1 LNP-treated
	PAH	OT1	OT2	OT3	OT4	OT6	OT7	OT8	OT9	OT10	OT11	OT12	OT13	OT14	OT15	OT17	OT18	OT19	OT20	OT21	OT22	OT23	OT24	OT25	OT27	OT28	OT29	OT30	OT31	OT32	OT33	OT34	OT35	OT36	OT37	OT38	OT39	OT40	OT42	OT43	OT44	OT45	OT46	OT47
sample 1	99.8156	-0.0007014	-0.0094759	-0.0093544	0.0291589	0.0228907	0.0941372	-0.00856227	0.0106825	-0.00448089	-0.012827	-0.00310103	0.017214	-0.0967686	-0.0187876	0.0314235	-0.00557451	0.00356194	-0.010126	-0.012614	-0.00415175	-0.0115713	-0.010804	-0.0158357	-0.0150646	-0.00433895	0.0265305	0.00239471	-0.0117279	-0.0247266	-0.00910072	-0.00250406	-0.00387939	-0.0150971	0.00906439	-0.00531293	0.00172189	0.000503305	-0.0211097	-0.00952861	0.00953262	-0.0480472	0.0344056	-0.0141107
sample 2	99.7103	0.00434215	0.0171466	-0.0293545	-0.00881726	0.0435787	0.189774	0.00872856	-0.0112136	-0.00664828	-0.0299914	0.00213218	-0.00274787	-0.0315318	-0.0207265	0.0446768	-0.026926	0.0514462	-0.00825673	-0.0119193	0.0299313	-0.00544312	-0.00211043	-0.00232349	0.0243479	0.015009	0.00159222	-0.00344467	-0.0191303	0.0291191	0.00846551	0.00122595	0.00512923	-0.0240525	0.0390112	0.000982913	-0.023366	0.014281	0.0023377	-0.0404301	0.00844731	-0.000786271	-0.00654441	-0.00745414
sample 3	98.237	-0.0058345	-0.0086574	-0.0067464	0.0107703	0.0166773	0.109659	0.0194966	0.0084154	0.000467904	0.0104272		-0.00555951	-0.183021	-0.0119385	0.0112072	-0.00923153	0.0091672	-0.00768613	-0.0101358	0.00592711	-0.0116831	-0.0191986	-0.00841541	-0.00886557	-0.00219896	0.00479367	0.00826916	0.0389288	0.0538573	-0.000523079	0.0159094	0.000789514	-0.00344471	-0.00623532	-0.00443477	-0.0150793	0.00810285	-0.035383	0.0160495	-0.0106194	-0.0510834	0.0248313	-0.000869646

## Sheet: Figure 1g
Figure 1g	% net A>G editing
	19.53125 fg/cell	39.0625 fg/cell	78.125 fg/cell	156.25 fg/cell	312.5 fg/cell	625 fg/cell	1250 fg/cell	2500 fg/cell
sample 1	-0.0045508	0.00346739	0.0134471	0.0045173	0.00244316	0.0413965	0.0235792	0.0677409
sample 2	0.00430331	0.0169226	-0.0050649	0.00247275	0.0183047	0.0164099	0.00979866	0.0851662
sample 3	-0.0112858	-0.0204784	0.0052	-0.0196763	0.00579357	-0.0129602	-0.0223865	0.126859

## Sheet: Figure 3a
Figure 3a	Blood Phe levels
	sex	baseline	day 1	day 2	day 3	day 7
homozygous treated mouse #1	male	2136.56	479.56	151.91	121.36	96.5
homozygous treated mouse #2	female	1454.72	1577.11	164.88	129.64	84.38
homozygous treated mouse #3	female	2059.13	852.26	163.05	179.557	109.459
homozygous treated mouse #4	male	2242.01	1028.21	292.11	123.63	116.77
homozygous untreated mouse #1	female	2014.89	1928.95	2042.52	1881.17	1826.13
homozygous untreated mouse #2	male	1624.93	1934.83	1746.71	1783.89	1680.8
homozygous untreated mouse #3	female	1841.89	2192.44	2195.92	2076.55	1977.96
control heterozygous untreated mouse #1	male	76.46	51.98	92.85	85.16	75.01
control heterozygous untreated mouse #2	male	109.59	123.52	130.35	106.59	110.23
control heterozygous untreated mouse #3	male	122.63	76.16	115.4	112.43	103.24

## Sheet: Figure 3b
Figure 3b	Blood Phe levels
	sex	baseline	day 1	day 2	day 4	day 7
compound heterozygous treated mouse #1	male	2924.41	3024.04	250.31	170.66	167.05
compound heterozygous treated mouse #2	male	2624.57	2787.23	226.74	167.49	165.96
control heterozygous untreated mouse #1	male	160.97	165.21	178.37	181.8	141.73
control heterozygous untreated mouse #2	male	86.67	84.08	88.71	95.32	81.24

## Sheet: Figure 3c
Figure 3c	Blood Phe levels
	sex	baseline	day 1	day 2	day 3	day 7
homozygous treated mouse #1	male	1820.58	1026.78	171.671	150.134	84.2174
homozygous treated mouse #2	male	1897.36	1383.66	169.348	130.393	70.4771
compound heterozygous treated mouse #1	female	2231.01	2208.58	298.165	186.387	75.8971
compound heterozygous treated mouse #2	female	2311.41	2223.99	313.028	162.489	93.358
compound heterozygous treated mouse #3	female	2352.49	2115.3	639.792	136.292	90.399
control heterozygous untreated mouse #1	male	145.861	132.368	135.851	146.349	79.1197
control heterozygous untreated mouse #2	male	158.29	106.891	149.762	138.476	86.3854
control heterozygous untreated mouse #3	female	87.7909	112.766	175.309	113.208	89.9596

## Sheet: Figure 3d
Figure 3d	Blood Phe levels
	sex	baseline	day 1	day 2	day 3	day 7	week 2	week 3	week 4	week 6	week 8	week 10	week 12	week 16	week 20	week 24
homozygous treated mouse #1	male	2136.56	479.56	151.91	121.36	96.5	98.57	79.9001	95.38	108.82	93.3	80.98	93.3276	77.7135	75.3697	85.8287
homozygous treated mouse #2	female	1454.72	1577.11	164.88	129.64	84.38	96.82	79.5292	86.27	87.77	96.96	88.17	93.3066	80.7604	79.0318	82.5475
homozygous treated mouse #3	female	2059.13	852.26	163.05	179.557	109.459	128.5	88.79	111.15	94.63	131.51	91.0746	108.363	72.5332	84.3346	74.2271
control heterozygous untreated mouse #1	male	76.46	51.98	92.85	85.16	75.01	87.05	73.1459	95.15	76.94	71.68	79.15	89.9796	77.7135	72.7037	81.2291
control heterozygous untreated mouse #2	male	109.59	123.52	130.35	106.59	110.23	104.56	82.456	99.79	104.54	123.37	109.73	119.754	91.0729	131.796	94.3541
control heterozygous untreated mouse #3	male	122.63	76.16	115.4	112.43	103.24	127.56	106.89	113.45	112.78	95.38	111.14	125.27	105.135	130.096	109.676

## Sheet: Figure 3e
Figure 3e	% editing of total alleles
PAH1 homozygous
		liver	spleen	brain	colon	heart	intestine	kidney	lung	muscle	testis
mouse #1	correction only	45.498	1.63734	0.0565291	1.92668	0.550505	1.68277	1.49099	0.406662	0.486111
	correction + bystander edit	1.06921	0.033415	0.0565291	0.0981179	0.0583869	0.0830996	0.0283099	0.00968242	0.0694444
mouse #2	correction only	40.2673	1.82804	0.143215	0.240263	0.592207	0.457816	0.710934	0.242803	0.21875
	correction + bystander edit	1.04382	0.0637687	0.059673	0.0758725	0.0592207	0.0436015	0.0284374	0.0346861	0.0625
mouse #3	correction only	28.0908	1.54151	0.0653339	0.720509	0.727332	0.616927	0.784272	0.268787	0.294196	0.0591308
	correction + bystander edit	0.391402	0.169707	0.0130668	0.0418901	0.0323258	0.0481974	0.0644607	0.0335984	0.133726	0.0492756
mouse #4	correction only	43.1435	2.47826	0.0508101	0.404795	0.585917	0.430633	0.486041	0.114255	0.649066	0.019974
	correction + bystander edit	0.600908	0.0376968	0.0282279	0.0284521	0.023333	0.0235503	0.0152284	0.0278996	0.0225452	0.023303
PAH1 compound heterozygous
		liver
mouse #1	correction only	12.7738
	correction + bystander edit	0.2831
mouse #2	correction only	26.1563
	correction + bystander edit	0.558871
PAH2 homozygous
		liver
mouse #1	correction only	47.42
	correction + bystander edit	0.473525
mouse #2	correction only	47.6022
	correction + bystander edit	0.48938
PAH2 compound heterozygous
		liver
mouse #1	correction only	29.215
	correction + bystander edit	0.321602
mouse #2	correction only	27.898
	correction + bystander edit	0.356126
mouse #3	correction only	28.0661
	correction + bystander edit	0.280378

[truncated: 1 more sheets: Figure 4a]
